# Supplementary material for: Qualitative and Quantitative Metabolite Comparison of Korean Traditional Alcoholic Beverages: Takju, Yakju, and Traditional-Soju
Source: Foods. 2024 Mar 21;13(6):956. doi: 10.3390/foods13060956 (PMC10970447; doi:10.3390/foods13060956)
Supplement: Supplementary file 1 [file foods-13-00956-s001.zip]

Archive with 1 entries (1 files):
- foods-2914956-supplementary.xlsx
