# Supplementary material for: Qualitative and Quantitative Metabolite Comparison of Korean Traditional Alcoholic Beverages: Takju, Yakju, and Traditional-Soju
Source: Foods. 2024 Mar 21;13(6):956. doi: 10.3390/foods13060956 (PMC10970447; doi:10.3390/foods13060956)
Supplement: Supplementary file 1 [file foods-13-00956-s001.zip › foods-2914956-supplementary.xlsx]

## Sheet: Table S1
Table S1. Sample information of Takju, Yakju and Traditional-Soju.
Traditional alcoholic beverage types	Sample number	Korean province of manufacture	Alcohol content (%)	Major ingredients a
Takju	T01	Gyeongsang-do	8	White rice, wheat-nuruk, water, aspartame
	T02	Chuncheong-do	6	Rice, lotus leaf, nuruk
	T03	Gangwon-do	11	Glutinous rice, non-glutinous rice, sweet pumpkin, nuruk, water
	T04	Gangwon-do	8	Water, rice, nuruk
	T05	Gangwon-do	7.8	Water, rice, wheat-nuruk, fructose, yeast
	T06	Gyeonggi-do	10	Rice, water, nuruk, yeast, lactic acid
	T07	Gyeongsang-do	6	Water, glutinous rice, white rice, rice-nuruk, yeast, purified enzyme, oligosaccharide, aspartame, acesulfame potassium
	T08	Seoul	6	Water, rice, nuruk, yeast
	T09	Gyeongsang-do	6.5	Water, rice, wheat-nuruk, corn syrup, sugar, aspartame
	T10	Jeolla-do	5.8	Water, glutinous rice, non-glutinous rice, nuruk, microbes, yeast
	T11	Jeolla-do	9	Water, glutinous rice, non-glutinous rice, wheat-nuruk, yeast
	T12	Jeolla-do	6	Water, rice, nuruk
	T13	Chuncheong-do	7.5	Water, rice, yeast, purified enzyme, enzymatically modified stevia
	T14	Chuncheong-do	13	Water, glutinous rice, non-glutinous rice, nuruk
	T15	Chuncheong-do	12	Rice, water, nuruk, chrysanthemum flower, oriental chaff flower, Chinese fleece flower, Chinese matrimony vine fruit, big blue lilyturf, adhesive rehmannia, Korean ginseng, Korean angelica, lucid asparagus, Chinese matrimony vine root
Yakju	Y01	Gyeongsang-do	13	Water, white rice, nuruk, pine bud extract
	Y02	Gyeongsang-do	17	Glutinous rice, water, wheat-nuruk
	Y03	Jeolla-do	25	Water, rice, barley, pear, ginger, cinnamon, turmeric, honey, yeast, nuruk, coenzyme
	Y04	Chuncheong-do	16	Water, glutinous rice, rice, nuruk, pine needle, Korean rhododendron, chrysanthemum flower, five-flavor magnolia vine fruit
	Y05	Chuncheong-do	12.5	Water, rice, Korean ginseng, high-fructose, yeast, nuruk, microbes, coenzyme
	Y06	Chuncheong-do	18	Water, glutinous rice, nuruk, Korean rhododendron
	Y07	Chuncheong-do	18	Water, glutinous rice, white rice, nuruk, Indian dendranthema flower, soybean, ginger, red pepper
	Y08	Chuncheong-do	16	White rice, glutinous rice, Chinese matrimony vine fruit, Chinese matrimony vine root, Chinese rubber tree, big blue lilyturf
	Y09	Chuncheong-do	16	Rice, water, nuruk, chrysanthemum flower, oriental chaff flower, Chinese fleece flower, Chinese matrimony vine fruit, big blue lilyturf, adhesive rehmannia, Korean ginseng, Korean angelica, lucid asparagus, Chinese matrimony vine root
	Y10	Gangwon-do	13	Water, rice, wheat-nuruk
	Y11	Gangwon-do	15	Water, rice, purified enzyme, yeast, fructose, lactic acid
	Y12	Gangwon-do	17	Glutinous rice, sweet pumpkin, nuruk, water
	Y13	Gangwon-do	16.5	Water, glutinous rice, rice, pine tree bark, pine needle, wheat-nuruk, yeast
	Y14	Gyeonggi-do	20	Water, glutinous rice, nuruk
	Y15	Gyeonggi-do	14	Water, rice, nuruk
	Y16	Gyeonggi-do	16	Water, rice, nuruk
	Y17	Jeolla-do	12	Water, rice, oligosaccharide, high-fructose, nuruk, citric acid, bamboo, yeast, Chinese matrimony vine fruit, mandarin orange pericarpium, arrowroot, five-flavor magnolia vine fruit, cinnamon, pine needle
	Y18	Jeolla-do	16	Water, glutinous rice, nuruk
	Y19	Jeju	15	White rice, millet, nuruk, yeast, purified enzyme, licorice, northern bamboo, celery-sand wormwood, high-fructose corn syrup, water
	Y20	Jeolla-do	18	Water, glutinous rice, non-glutinous rice, wheat-nuruk
Traditional -Soju	S01	Gyeonggi-do	40	Millet, sorghum, yeast, nuruk, water
	S02	Gyeonggi-do	40	Water, rice, millet, longan, cinnamon, mandarin orange pericarpium, clove, ginger, licorice, red-root gromwell
	S03	Gyeongsang-do	23	Water, rice, nuruk, yeast, lactic acid
	S04	Gyeongsang-do	22	White rice, microbes, yeast, nuruk, purified enzyme
	S05	Gyeongsang-do	45	Rice
	S06	Jeolla-do	25	Water, rice, nuruk, five-flavor magnolia vine fruit, Chinese matrimony vine fruit, arrowroot, cinnamon, Chinese rubber tree, ovate-leaf atractylodes root, oriental chaff flower, Chinese yam, job's tear, lotus seed, mulberry
	S07	Jeju	29	Water, millet, barley, nuruk
	S08	Gangwon-do	25	Water, rice, nuruk, yeast, purified enzyme
	S09	Gangwon-do	24	Water, rice
	S10	Gyeonggi-do	25	Water, rice, nuruk, yeast
	S11	Jeolla-do	32	Rice, bamboo
	S12	Chuncheong-do	25	Water, rice, nuruk, yeast
	S13	Chuncheong-do	25	Water, rice
a Information on ingredients of products was obtained from the label of each product.

## Sheet: Table S2
Table S2. Discriminative metabolites in Takju, Yakju, and Traditional-Soju derived from the PLS-DA model of the GC-TOF-MS analysis.
No.	Metabolites a	RT(min) b	VIP 1	VIP 2	p-value	Unique Mass (m/z)	MS Fragment pattern (m/z) c	Identification d
Organic acids
1	Pyruvic acid	5.2201	0.628967	1.30491	0	174	73, 174, 74, 59, 89	STD/MS
2	Glucuronic acid	13.0291	1.36722	1.17691	0	160	73, 333, 160, 147, 334	STD/MS
3	Succinic acid	7.94032	1.57917	1.11829	0	247	147, 148, 75, 247, 75	STD/MS
4	Lactic acid	5.33844	1.57886	1.11861	0	117	117, 66, 191, 148, 190	STD/MS
5	Malonic acid	6.8869	1.54277	1.12914	0	233	233, 148, 66, 233, 149	STD/MS
6	Malic acid	9.52711	1.53163	1.13129	0	233	233, 55, 74, 75, 133	STD/MS
7	Tartaric acid	10.7722	1.55174	1.12589	0	292	73, 147, 292, 219, 74	MS
8	Gluconic acid	13.4058	1.55884	1.1224	0	333	217, 103, 333, 305, 133	MS
9	Citric acid	12.099	1.31536	1.16616	3e-05	273	273, 274, 347, 363, 375	STD/MS
Amino acids
10	Alanine	5.79014	0.801061	1.18531	0.002577	116	116, 73, 75, 117, 103	STD/MS
11	Phenylalanine	12.5907	1.41415	1.16508	0	264	264, 290, 176, 265, 100	STD/MS
12	Leucine	7.58529	1.50251	1.14107	0	206	206, 143, 84, 208, 203	STD/MS
Fatty acids
13	cis-9-Octadecenoic acid	14.5258	1.37341	1.17399	0	339	117, 55, 145, 339, 75	STD/MS
14	Octadecanoic acid	14.6575	1.03257	1.24741	0	341	117, 132, 341, 145, 129	STD/MS
15	Decanoic acid	9.20375	1.12348	1.22275	2e-06	229	75, 117, 229, 131, 132	STD/MS
16	Nonanoic acid	8.35201	0.816989	1.26318	2.1e-05	215	75, 73, 117, 215, 132	STD/MS
17	Octanoic acid	7.44361	0.97289	1.25693	0	201	201, 132, 202, 118, 228	STD/MS
18	Heptanoic acid	6.59854	1.55242	1.09865	4.2e-05	187	75, 73, 187, 117, 132	STD/MS
19	Hexadecanoic acid	13.4758	1.51637	1.13519	0	313	117, 132, 313, 145, 129	STD/MS
Sugars and sugar derivatives
20	Lactose	17.5761	1.23212	1.20713	0	191	361, 191, 362, 217, 204	STD/MS
21	Fructose	12.5257	1.25336	1.20415	0	103	103, 217, 307, 307, 133	STD/MS
22	Xylose	10.9306	1.56182	1.12348	0	103	103, 307, 217, 160, 308	STD/MS
23	Sucrose	17.0277	1.52711	1.13309	0	217	361, 217, 103, 129, 169	STD/MS
24	Ribonic acid	11.7556	1.53273	1.11499	1e-05	292	292, 103, 293, 205, 307	MS
Alcohols
25	Erythritol	9.71212	1.35424	1.1803	0	217	217, 205, 117, 103, 307	STD/MS
26	Propylene glycol	4.62505	1.42691	1.16174	0	117	117, 66, 118, 148, 81	MS
27	Glycerol	7.58695	1.46193	1.15236	0	205	117, 103, 205, 218, 133	MS
28	Methionol	5.74014	1.33528	1.17427	3e-06	88	88, 105, 115, 163, 154	MS
29	Arabitol	11.4073	1.57511	1.11961	0	103	103, 217, 205, 307, 219	MS
30	Ribitol	11.4489	1.52649	1.1338	0	217	217, 103, 319, 189, 219	MS
31	2-Phenylethanol	7.14358	1.48186	1.05112	0.00163	103	103, 179, 105, 75, 104	MS
Other compounds
32	Niacin	7.82197	0.972154	1.21567	0.000214	180	180, 132, 116, 106, 181	MS
33	Hydroxylamine	5.96349	1.49958	1.14125	0	249	133, 146, 119, 249, 86	MS
a Metabolites identified based on the variable importance progiction (VIP) results (with a cut-off value of 1.0) and p-value <0.05; b Retention time; c MS fragmentation is the fragmentation of the tentative compound; d Idenfication method. MS, mass spectrum compared with the National Institute of Standards and Technology (NIST) database; STD, mass spectrum consistent with standard compounds.

## Sheet: Table S3
Table S3. Standard curve equations of organic acids, amino acids, and fatty acids
Compounds	Retention time (min)	Collection range (mg/L)	Equation	Regression coefficient	LOD a (mg/L)	LOQ b (mg/L)
Organic acids
Pyruvic acid (1)	4.98	10 - 1000	y=0.0029x+0.0303	0.9948	0.10627	0.322029
Glucuronic acid (2)	3.56	16 - 8000	y=0.0063x-0.5809	0.9976	0.0654312	0.198276
Succinic acid (3)	11.18	4 - 500	y=0.0042x+0.0298	0.9988	0.0563901	0.170879
Lactic acid (4)	6.31	4 - 2000	y=0.0073x-0.0235	0.9993	0.0348651	0.105652
Malonic acid (5)	5.44	4 - 2000	y=0.0111x-0.0215	0.9989	0.0452722	0.137189
Malic acid (6)	5.05	16 - 8000	y=0.0101x-1.0391	0.9978	0.063374	0.192042
Tartaric acid (7)	4	4 - 2000	y=0.0238x-0.3382	0.9967	0.077543	0.234979
Gluconic acid (8)	3.71	4 - 2000	y=0.0047x+0.8046	0.9956	0.109776	0.332654
Citric acid (9)	8.98	4 - 2000	y=0.0104x-0.1286	0.9971	0.0726484	0.220147
Amino Acids
Alanine (10)	9.94	25 - 2000	y=0.0009x+0.0484	0.9978	0.0633656	0.192017
Phenylalanine (11)	14.27	25 - 1000	y=0.0005x+0.0254	0.9966	0.0966357	0.292835
Leucine (12)	15.07	25 - 1000	y=0.0006x+0.1092	0.9272	0.462476	1.40144
Fatty acids
cis-9-Octadecenoic acid (13)	14.52	0.039 - 50	y=0.0077x-0.0014	0.9987	0.0529263	0.160383
Octadecanoic acid (14)	14.66	0.039 - 50	y=0.2913x+2.0145	0.9943	0.111647	0.338326
Decanoic acid (15)	9.21	0.0156 - 50	y=0.5357x-0.1473	0.9918	0.122321	0.370669
Nonanoic acid (16)	8.35	0.625 - 50	y=0.3904x-0.6194	0.9906	0.161112	0.488218
Octanoic acid (17)	7.44	0.625 - 50	y=0.3531x-1.5545	0.9533	0.365038	1.10617
Heptanoic acid (18)	6.47	0.625 - 20	y=0.0085x+0.0366	0.9827	0.252423	0.764919
Hexadecanoic acid (19)	13.47	0.039 - 50	y=0.4055x+4.1973	0.9939	0.115318	0.34945
a LOD; Limit of detection
b LOQ; Limit of quantification
Organic acids, amino acids, and fatty acids were quantified using Ultra-High Performance Liquid Chromatography-Diode Array Detector (UPLC-DAD), High Performance Liquid Chromatography-Diode Array Detector (HPLC-DAD) and Gas Chromatography Time-of-Flight Mass Spectrometry (GC-TOF-MS), respectively. The LOD and LOQ values of each metabolite were calculated using standard deviation of the response (σ…

## Sheet: Table S4
Table S4. The concentration of organic acids, amino acids, and fatty acids in Takju.
Compounds a	Takju															Average
	T01	T02	T03	T04	T05	T06	T07	T08	T09	T10	T11	T12	T13	T14	T15
Organic acids b
Pyruvic acid (1)	4.35 ± 0.66	8.61 ± 0.25	4.41 ± 0.31	< LOD	< LOD	< LOD	< LOD	< LOD	< LOD	4.23 ± 0.29	< LOD	< LOD	6.82 ± 0.55	< LOD	< LOD	1.89 ± 2.86
Glucuronic acid (2)	9.53 ± 1.12	< LOD	< LOD	< LOD	< LOD	6.96 ± 0.72	23.4 ± 1.37	< LOD	< LOD	< LOD	< LOD	< LOD	< LOD	20.05 ± 0.75	< LOD	4.00 ± 7.52
Succinic acid (3)	0.33 ± 0.14	0.13 ± 0.03	< LOD	< LOD	< LOD	0.95 ± 0.28	< LOD	< LOD	< LOD	< LOD	< LOD	0.35 ± 0.07	< LOD	< LOD	0.60 ± 0.23	0.16 ± 0.28
Lactic acid (4)	4.40 ± 2.13	1.18 ± 0.18	6.14 ± 0.39	12.22 ± 1.18	5.90 ± 0.48	3.18 ± 0.26	9.82 ± 0.56	10.00 ± 0.86	8.82 ± 0.32	4.37 ± 0.46	6.02 ± 0.30	3.97 ± 0.35	6.74 ± 0.52	11.37 ± 0.69	3.69 ± 0.75	6.52 ± 3.15
Malonic acid (5)	< LOD	< LOD	0.84 ± 0.05	1.45 ± 0.10	< LOD	< LOD	< LOD	< LOD	0.49 ± 0.07	< LOD	1.32 ± 0.06	< LOD	< LOD	1.24 ± 0.12	< LOD	0.36 ± 0.54
Malic acid (6)	2.54 ± 0.18	1.64 ± 0.09	< LOD	< LOD	3.37 ± 0.10	2.62 ± 0.16	1.90 ± 0.21	2.11 ± 0.09	< LOD	2.42 ± 0.12	3.00 ± 0.09	2.54 ± 0.04	2.90 ± 0.17	3.77 ± 0.13	1.97 ± 0.58	2.05 ± 1.16
Tartaric acid (7)	1.16 ± 0.12	< LOD	1.36 ± 0.09	< LOD	< LOD	< LOD	< LOD	< LOD	< LOD	< LOD	2.12 ± 0.15	< LOD	< LOD	< LOD	1.05 ± 0.19	0.38 ± 0.67
Gluconic acid (8)	14.67 ± 1.79	5.61 ± 0.27	11.14 ± 1.29	< LOD	31.68 ± 2.50	7.75 ± 0.97	38.26 ± 2.91	13.37 ± 1.00	5.94 ± 0.25	8.63 ± 0.42	15.26 ± 1.12	36.32 ± 4.68	12.69 ± 1.19	46.75 ± 3.47	7.51 ± 1.69	17.04 ± 13.63
Citric acid (9)	0.48 ± 0.06	< LOD	< LOD	< LOD	< LOD	2.02 ± 0.17	0.78 ± 0.24	1.19 ± 0.12	0.41 ± 0.23	2.07 ± 0.26	1.86 ± 0.12	< LOD	1.66 ± 0.15	< LOD	0.40 ± 0.14	0.72 ± 0.79
Amino Acids b
Alanine (10)	0.87 ± 0.07	< LOQ	1.07 ± 0.25	1.84 ± 0.52	1.29 ± 0.09	< LOQ	0.73 ± 0.10	0.48 ± 0.22	< LOQ	0.48 ± 0.46	1.53 ± 0.43	< LOQ	0.54 ± 0.07	0.83 ± 0.36	0.60 ± 0.14	0.68 ± 0.55
Phenylalanine (11)	< LOD	< LOD	< LOD	1.23 ± 0.61	0.82 ± 0.16	< LOD	0.23 ± 0.06	0.34 ± 0.21	< LOD	0.17 ± 0.33	0.93 ± 0.34	< LOQ	< LOQ	0.34 ± 0.23	0.41 ± 0.11	0.30 ± 0.38
Leucine (12)	< LOD	< LOD	< LOD	1.25 ± 0.94	0.82 ± 0.13	< LOD	< LOD	< LOQ	< LOD	< LOD	0.98 ± 0.44	< LOD	< LOD	< LOQ	0.10 ± 0.12	0.21 ± 0.41
Fatty acids c
cis-9-Octadecenoic acid (13)	1.76 ± 0.04	3.70 ± 0.03	5.30 ± 0.03	15.50 ± 0.08	10.60 ± 0.10	6.48 ± 0.03	17.35 ± 0.14	11.05 ± 0.02	5.07 ± 0.07	6.93 ± 0.03	12.75 ± 0.04	0.53 ± 0.01	2.31 ± 0.02	7.40 ± 0.08	3.58 ± 0.02	7.35 ± 4.9
Octadecanoic acid (14)	8.02 ± 0.04	11.56 ± 0.09	35.96 ± 0.06	58.46 ± 0.19	47.50 ± 0.03	30.18 ± 0.07	168.72 ± 0.14	27.39 ± 0.07	17.06 ± 0.06	49.39 ± 0.06	73.75 ± 0.11	< LOQ	< LOQ	< LOQ	4.55 ± 0.04	35.50 ± 42.09
Decanoic acid (15)	2.20 ± 0.05	18.13 ± 0.04	< LOD	10.45 ± 0.18	< LOD	5.70 ± 0.04	11.76 ± 0.14	4.93 ± 0.07	2.91 ± 0.03	5.00 ± 0.04	< LOD	< LOD	< LOD	< LOD	< LOD	4.07 ± 5.31
Nonanoic acid (16)	23.33 ± 0.01	58.59 ± 0.00	51.22 ± 0.03	66.53 ± 0.08	46.80 ± 0.06	65.66 ± 0.05	112.54 ± 0.15	37.16 ± 0.10	22.47 ± 0.07	37.25 ± 0.02	60.90 ± 0.19	3.93 ± 0.01	12.71 ± 0.05	38.97 ± 0.13	< LOD	42.54 ± 27.96
Octanoic acid (17)	34.16 ± 0.03	71.32 ± 0.12	52.81 ± 0.21	140.50 ± 0.15	82.91 ± 0.20	85.36 ± 0.20	145.08 ± 0.10	61.48 ± 0.09	44.04 ± 0.09	59.95 ± 0.11	108.81 ± 0.13	8.00 ± 0.01	24.71 ± 0.02	78.02 ± 0.07	38.61 ± 0.07	69.05 ± 38.19
Heptanoic acid (18)	16.64 ± 0.13	45.95 ± 0.05	51.39 ± 0.22	59.30 ± 0.56	76.61 ± 0.16	59.88 ± 0.07	58.57 ± 0.35	57.33 ± 0.15	32.65 ± 0.15	39.94 ± 0.14	79.05 ± 0.42	< LOD	< LOD	< LOD	< LOD	38.49 ± 27.58
Hexadecanoic acid (19)	< LOQ	2.17 ± 0.13	8.39 ± 0.16	5.84 ± 0.35	13.36 ± 0.33	< LOQ	1.76 ± 0.29	25.47 ± 0.13	11.77 ± 0.05	42.67 ± 0.18	52.30 ± 0.40	< LOQ	< LOQ	< LOQ	0.78 ± 0.09	10.97 ± 15.98
a Organic acids, amino acids, and fatty acids were quantified using Ultra-High Performance Liquid Chromatography-Diode Array Detector (UPLC-DAD), High Performance Liquid Chromatography-Diode Array Detector (HPLC-DAD) and Gas Chromatography Time-of-Flight Mass Spectrometry (GC-TOF-MS), respectively.
b mg/mL
c mg/L
Values represent the mean ± standard deviation
LOD; Limit of detection
LOQ; Limit of quantification

## Sheet: Table S5
Table S5. The concentration of organic acids, amino acids, and fatty acids in Yakju.
Compounds a	Yakju																				Average
	Y01	Y02	Y03	Y04	Y05	Y06	Y07	Y08	Y09	Y10	Y11	Y12	Y13	Y14	Y15	Y16	Y17	Y18	Y19	Y20
Organic acids b
Pyruvic acid (1)	0.75 ± 0.18	5.80 ± 0.90	< LOD	< LOD	5.01 ± 2.03	5.34 ± 2.57	4.08 ± 1.03	3.40 ± 0.63	4.41 ± 0.21	2.46 ± 0.21	< LOD	1.62 ± 2.18	2.39 ± 0.11	< LOD	< LOD	< LOD	2.47 ± 0.14	< LOD	< LOD	< LOD	1.89 ± 2.06
Glucuronic acid (2)	3.31 ± 0.21	< LOD	< LOD	< LOD	< LOD	< LOD	< LOD	10.55 ± 1.49	< LOD	< LOD	1.67 ± 0.35	< LOD	4.19 ± 0.15	5.26 ± 0.04	< LOD	< LOD	< LOD	< LOD	2.98 ± 0.30	< LOD	1.4 ± 2.65
Succinic acid (3)	0.54 ± 0.11	1.05 ± 0.25	< LOD	0.96 ± 0.23	0.53 ± 0.22	1.06 ± 0.61	1.19 ± 0.18	0.66 ± 0.09	0.67 ± 0.17	0.46 ± 0.13	0.60 ± 0.08	1.90 ± 0.75	1.03 ± 0.19	< LOD	0.21 ± 0.02	0.58 ± 0.03	0.34 ± 0.16	0.44 ± 0.02	0.17 ± 0.06	0.91 ± 0.33	0.67 ± 0.45
Lactic acid (4)	2.87 ± 0.29	17.34 ± 3.18	0.25 ± 0.06	12.35 ± 1.53	2.68 ± 1.08	13.65 ± 6.47	4.69 ± 0.96	3.53 ± 0.58	11.21 ± 0.63	19.09 ± 1.91	2.63 ± 0.74	15.56 ± 4.16	2.25 ± 0.34	6.67 ± 0.16	27.35 ± 2.10	27.25 ± 0.65	6.55 ± 0.35	15.24 ± 0.28	6.48 ± 0.90	9.72 ± 0.54	10.37 ± 7.84
Malonic acid (5)	0.14 ± 0.07	< LOD	< LOD	< LOD	< LOD	< LOD	< LOD	< LOD	< LOD	< LOD	< LOD	< LOD	< LOD	< LOD	< LOD	< LOD	< LOD	< LOD	< LOD	< LOD	0.01 ± 0.03
Malic acid (6)	1.27 ± 0.05	< LOD	< LOD	2.66 ± 0.26	< LOD	< LOD	< LOD	1.79 ± 0.10	< LOD	< LOD	1.30 ± 0.19	< LOD	< LOD	1.38 ± 0.10	< LOD	< LOD	< LOD	2.00 ± 0.04	1.26 ± 0.06	< LOD	0.58 ± 0.84
Tartaric acid (7)	0.04 ± 0.01	< LOD	< LOD	0.14 ± 0.16	0.10 ± 0.33	0.18 ± 0.80	0.14 ± 0.08	0.10 ± 0.13	0.14 ± 0.08	0.14 ± 0.12	0.03 ± 0.09	0.23 ± 0.63	0.06 ± 0.02	0.06 ± 0.02	0.11 ± 0.05	0.21 ± 0.07	0.08 ± 0.02	0.11 ± 0.03	< LOD	< LOD	0.09 ± 0.07
Gluconic acid (8)	4.35 ± 0.13	15.26 ± 3.22	2.61 ± 0.38	16.01 ± 1.98	9.49 ± 4.12	15.82 ± 8.69	12.42 ± 1.41	10.21 ± 1.41	10.28 ± 0.61	5.02 ± 0.60	4.00 ± 1.37	17.82 ± 5.64	12.91 ± 1.66	6.31 ± 0.32	8.57 ± 0.76	13.15 ± 0.37	10.12 ± 0.40	7.48 ± 0.05	8.03 ± 1.47	12.36 ± 1.01	10.11 ± 4.25
Citric acid (9)	0.31 ± 0.02	1.44 ± 0.13	0.16 ± 0.01	1.02 ± 0.14	0.95 ± 0.38	3.07 ± 1.12	1.74 ± 0.30	0.96 ± 0.17	0.65 ± 0.22	< LOD	< LOD	0.22 ± 0.13	0.92 ± 0.10	< LOD	< LOD	< LOD	1.08 ± 0.12	< LOD	< LOD	< LOD	0.63 ± 0.78
Amino Acids b
Alanine (10)	0.35 ± 0.10	< LOQ	< LOD	2.00 ± 0.51	0.06 ± 0.16	< LOQ	3.04 ± 1.06	0.13 ± 0.79	< LOD	0.50 ± 1.19	0.04 ± 0.20	0.67 ± 0.14	0.43 ± 0.74	0.07 ± 0.11	0.32 ± 0.84	1.22 ± 0.53	0.40 ± 0.96	0.30 ± 0.62	< LOD	0.97 ± 0.08	0.53 ± 0.76
Phenylalanine (11)	< LOD	< LOD	< LOD	< LOD	0.24 ± 0.38	< LOD	2.24 ± 0.75	< LOD	< LOD	0.14 ± 0.40	< LOD	0.45 ± 0.15	0.14 ± 0.24	0.10 ± 0.15	0.16 ± 0.44	0.88 ± 0.48	0.49 ± 1.00	0.24 ± 0.44	< LOD	0.41 ± 0.05	0.27 ± 0.50
Leucine (12)	< LOD	< LOD	< LOD	2.13 ± 0.74	0.26 ± 0.27	< LOD	2.78 ± 1.14	0.55 ± 0.65	< LOD	< LOD	< LOD	< LOD	< LOD	< LOD	0.05 ± 0.49	1.13 ± 0.64	0.44 ± 1.20	0.21 ± 0.68	< LOD	0.17 ± 0.05	0.39 ± 0.75
Fatty acids c
cis-9-Octadecenoic acid (13)	3.60 ± 0.50	10.42 ± 1.43	4.28 ± 0.56	4.34 ± 0.52	5.42 ± 0.51	12.92 ± 2.75	8.53 ± 0.46	7.86 ± 1.01	6.91 ± 1.10	4.92 ± 1.07	3.48 ± 1.09	7.64 ± 0.76	4.06 ± 0.51	10.79 ± 1.89	4.11 ± 0.63	13.68 ± 3.10	9.69 ± 3.08	7.16 ± 0.38	4.35 ± 0.27	2.34 ± 0.11	6.83 ± 3.22
Octadecanoic acid (14)	9.63 ± 0.13	< LOQ	28.92 ± 0.06	30.26 ± 0.58	13.32 ± 0.18	36.04 ± 1.60	18.63 ± 0.03	13.44 ± 0.25	69.26 ± 1.00	26.92 ± 0.11	4.16 ± 0.28	16.48 ± 0.99	10.30 ± 0.17	< LOQ	< LOQ	< LOQ	20.81 ± 0.36	< LOQ	13.34 ± 3.27	8.66 ± 0.10	16.01 ± 16.32
Decanoic acid (15)	1.95 ± 0.13	6.60 ± 0.40	< LOD	2.07 ± 0.07	4.47 ± 0.04	9.19 ± 0.28	3.44 ± 0.15	5.23 ± 0.10	3.18 ± 0.02	2.58 ± 0.03	1.87 ± 0.05	4.03 ± 0.15	2.63 ± 0.03	9.27 ± 0.71	< LOD	9.95 ± 0.42	< LOD	4.09 ± 0.11	2.05 ± 0.08	6.34 ± 0.27	3.95 ± 2.94
Nonanoic acid (16)	10.86 ± 0.01	38.38 ± 0.17	6.66 ± 0.02	13.22 ± 0.03	19.17 ± 0.12	44.58 ± 0.30	21.82 ± 0.12	24.79 ± 0.08	14.23 ± 0.04	12.59 ± 0.06	11.16 ± 0.06	< LOD	13.56 ± 0.03	43.00 ± 0.19	16.62 ± 0.05	49.30 ± 0.13	34.34 ± 0.07	26.9 ± 0.04	13.21 ± 0.13	60.45 ± 0.26	23.74 ± 15.71
Octanoic acid (17)	26.13 ± 0.02	93.12 ± 0.11	12.00 ± 0.00	29.01 ± 0.04	43.64 ± 0.07	93.48 ± 0.24	51.69 ± 0.08	58.67 ± 0.06	30.99 ± 0.03	30.15 ± 0.08	26.54 ± 0.05	< LOD	31.54 ± 0.06	104.18 ± 0.14	38.98 ± 0.09	11.11 ± 0.30	74.34 ± 0.03	63.55 ± 0.16	29.17 ± 0.05	6.65 ± 0.62	42.75 ± 29.22
Heptanoic acid (18)	34.73 ± 1.37	176.98 ± 1.75	< LOD	68.71 ± 1.80	45.52 ± 0.32	170.63 ± 0.78	74.74 ± 2.04	95.66 ± 2.41	50.54 ± 1.27	9.20 ± 1.39	43.26 ± 2.43	12.48 ± 9.54	57.61 ± 1.94	179.18 ± 0.18	86.31 ± 1.33	343.23 ± 0.49	231.69 ± 1.32	62.51 ± 0.40	65.43 ± 0.97	105.73 ± 1.88	95.71 ± 83.18
Hexadecanoic acid (19)	30.93 ± 0.65	27.36 ± 1.49	43.65 ± 0.18	78.66 ± 3.00	50.95 ± 1.68	100.09 ± 0.41	65.36 ± 1.76	54.42 ± 0.72	92.70 ± 1.11	61.85 ± 0.32	31.56 ± 0.13	20.28 ± 0.18	51.03 ± 0.40	53.34 ± 0.21	43.82 ± 0.34	89.97 ± 1.43	120.01 ± 1.96	47.11 ± 1.05	43.31 ± 0.42	126.45 ± 0.21	61.64 ± 29.52
a Organic acids, amino acids, and fatty acids were quantified using Ultra-High Performance Liquid Chromatography-Diode Array Detector (UPLC-DAD), High Performance Liquid Chromatography-Diode Array Detector (HPLC-DAD) and Gas Chromatography Time-of-Flight Mass Spectrometry (GC-TOF-MS), respectively.
b mg/mL
c mg/L
Values represent the mean ± standard deviation
LOD; Limit of detection
LOQ; Limit of quantification

## Sheet: Table S6
Table S6. The concentration of organic acids, amino acids, and fatty acids in Traditional-Soju.
Compounds a	Traditional-Soju													Average
	S01	S02	S03	S04	S05	S06	S07	S08	S09	S10	S11	S12	S13
Organic acids b
Pyruvic acid (1)	< LOD	1.45 ± 0.42	3.54 ± 0.14	0.43 ± 0.05	< LOD	1.36 ± 0.14	< LOD	< LOD	< LOD	< LOD	< LOD	< LOD	< LOD	0.52 ± 1.01
Glucuronic acid (2)	< LOD	< LOD	< LOD	< LOD	< LOD	< LOD	< LOD	< LOD	< LOD	< LOD	< LOD	< LOD	< LOD	-
Succinic acid (3)	< LOD	< LOD	< LOD	< LOD	< LOD	0.40 ± 0.04	< LOD	< LOD	< LOD	< LOD	< LOD	< LOD	< LOD	0.03 ± 0.11
Lactic acid (4)	< LOD	< LOD	2.49 ± 0.14	2.22 ± 0.34	< LOD	5.17 ± 0.33	1.34 ± 0.33	0.49 ± 0.12	< LOD	0.98 ± 0.05	3.06 ± 0.25	< LOD	< LOD	1.21 ± 1.55
Malonic acid (5)	< LOD	8.66 ± 0.17	7.58 ± 0.03	2.97 ± 0.03	< LOD	19.13 ± 1.34	1.34 ± 1.34	0.02 ± 0.00	< LOD	< LOD	2.37 ± 0.20	< LOD	< LOD	3.24 ± 5.40
Malic acid (6)	< LOD	8.25 ± 0.18	12.38 ± 0.05	< LOD	< LOD	4.83 ± 0.22	< LOD	< LOD	< LOD	< LOD	3.36 ± 0.06	< LOD	< LOD	2.22 ± 3.84
Tartaric acid (7)	< LOD	2.87 ± 0.17	< LOD	< LOD	< LOD	2.28 ± 0.13	< LOD	< LOD	< LOD	< LOD	< LOD	< LOD	< LOD	0.40 ± 0.94
Gluconic acid (8)	0.73 ± 0.12	5.50 ± 1.99	17.70 ± 0.85	13.81 ± 2.12	0.36 ± 0.56	35.30 ± 2.80	14.98 ± 1.29	2.92 ± 0.95	70.44 ± 7.27	1.64 ± 0.27	35.16 ± 3.77	46.75 ± 6.71	80.16 ± 3.61	25.03 ± 25.84
Citric acid (9)	< LOD	4.40 ± 0.09	< LOD	1.46 ± 0.04	< LOD	1.54 ± 0.10	< LOD	< LOD	2.73 ± 0.17	< LOD	< LOD	< LOD	< LOD	0.78 ± 1.34
Amino Acids b
Alanine (10)	< LOD	< LOD	< LOD	< LOD	< LOD	< LOD	< LOD	< LOD	< LOD	< LOD	< LOD	< LOD	< LOD	-
Phenylalanine (11)	< LOD	< LOD	< LOD	< LOD	< LOD	< LOD	< LOD	< LOD	< LOD	< LOD	< LOD	< LOD	< LOD	-
Leucine (12)	< LOD	< LOD	< LOD	< LOD	< LOD	< LOD	< LOD	< LOD	< LOD	< LOD	< LOD	< LOD	< LOD	-
Fatty acids c
cis-9-Octadecenoic acid (13)	0.05 ± 0.00	0.38 ± 0.01	0.46 ± 0.01	0.23 ± 0.01	0.14 ± 0.00	< LOD	0.11 ± 0.00	0.09 ± 0.01	0.09 ± 0.01	0.06 ± 0.01	0.04 ± 0.00	0.04 ± 0.00	0.06 ± 0.00	0.13 ± 0.13
Octadecanoic acid (14)	< LOQ	< LOQ	1.64 ± 0.03	0.30 ± 0.01	0.04 ± 0.00	0.47 ± 0.01	0.04 ± 0.00	0.03 ± 0.00	0.06 ± 0.00	< LOQ	< LOQ	< LOQ	< LOQ	0.20 ± 0.44
Decanoic acid (15)	0.02 ± 0.00	0.11 ± 0.00	< LOD	< LOD	0.05 ± 0.00	0.17 ± 0.00	0.04 ± 0.00	0.05 ± 0.00	< LOD	0.03 ± 0.00	0.03 ± 0.00	0.03 ± 0.00	0.04 ± 0.00	0.04 ± 0.05
Nonanoic acid (16)	0.14 ± 0.00	0.88 ± 0.00	2.28 ± 0.01	1.20 ± 0.01	0.28 ± 0.00	1.60 ± 0.00	0.29 ± 0.00	0.38 ± 0.00	0.37 ± 0.00	0.18 ± 0.00	0.14 ± 0.00	0.17 ± 0.00	0.27 ± 0.01	0.63 ± 0.65
Octanoic acid (17)	< LOD	< LOD	< LOD	< LOD	< LOD	< LOD	< LOD	< LOD	< LOD	< LOD	< LOD	< LOD	< LOD	-
Heptanoic acid (18)	< LOQ	0.26 ± 0.03	0.59 ± 0.04	< LOQ	< LOQ	0.45 ± 0.04	< LOQ	< LOQ	< LOQ	< LOD	< LOD	< LOD	< LOD	0.10 ± 0.19
Hexadecanoic acid (19)	< LOQ	0.56 ± 0.01	1.09 ± 0.01	0.38 ± 0.01	0.12 ± 0.00	0.70 ± 0.01	0.06 ± 0.00	0.21 ± 0.00	0.08 ± 0.00	< LOQ	< LOQ	< LOQ	< LOQ	0.25 ± 0.33
a Organic acids, amino acids, and fatty acids were quantified using Ultra-High Performance Liquid Chromatography-Diode Array Detector (UPLC-DAD), High Performance Liquid Chromatography-Diode Array Detector (HPLC-DAD) and Gas Chromatography Time-of-Flight Mass Spectrometry (GC-TOF-MS), respectively.
b mg/mL
c mg/L
Values represent the mean ± standard deviation
LOD; Limit of detection
LOQ; Limit of quantification
